# Supplementary material for: Identification and Functional Analysis of Tartrate-Resistant Acid Phosphatase Type 5b (TRAP5b) in Oreochromis niloticus
Source: Int J Mol Sci. 2023 Apr 13;24(8):7179. doi: 10.3390/ijms24087179 (PMC10138680; doi:10.3390/ijms24087179)
Supplement: Supplementary file 1 [file ijms-24-07179-s001.zip]

Archive with 1 entries (1 files):
- ijms-2311951-supplementary.pdf
